# Supplementary material for: The Chemical Composition Characteristics and Health Risk Assessment of Cooking Fume Condensates from Residential Kitchens in Different Regions of China
Source: Foods. 2022 Dec 25;12(1):106. doi: 10.3390/foods12010106 (PMC9818279; doi:10.3390/foods12010106)
Supplement: Supplementary file 1 [file foods-12-00106-s001.zip]

Archive with 1 entries (1 files):
- foods-2063527-supplementary-revised (1).pdf
